# Supplementary material for: Structural and functional insight into the regulation of kinesin-1 by microtubule associated protein MAP7
Source: Science. Author manuscript; Available in PMC 2022 Apr 21. (PMC8985661; doi:10.1126/science.abf6154)
Supplement: Data S1 [file NIHMS1786034-supplement-Data_S1.xlsx]

## Sheet: 2C
		[MAP7] (nM)	0	100	250	750	1500
		Replicate 1	0	233683	305767	361047	394275
		Replicate 2	0	172417	249405	345593	410502
		Replicate 3					362413
		Average	0	203050	277586	353320	389063
		Standard deviation	0	30632.8	28180.6	7727.02	19975

## Sheet: 2E
		KINESIN											DDR
		[MAP7] nM		Replicate 1	Replicate 2	Replicate 3	Replicate 4		Average	Standard Deviation			[MAP7] nM		Replicate 1	Replicate 2	Replicate 3		Average	Standard Deviation
		0	Run frequency	1.02197	1.06417				1.04307	0.0298391			0	Run frequency	1.79196	1.57732	1.38652		1.58527	0.107317
			Velocity	848.731	809.822				829.277	27.5129				Velocity	744.634	542.092	667.029		651.251	83.4364
			Run length	2.3252	1.82481				2.075	0.353828				Run length	1.9	2	2.8		2.23333	0.402768
			N (number of motors)	147	134									N (number of motors)	123	133	130
		10	Run frequency	2.65356	1.89567				2.27461	0.535908			5	Run frequency	1.15575	1.16034			1.15804	0.00229624
			Velocity	837.983	827.299				832.641	7.55499				Velocity	621.721	554.853			588.287	33.4337
			Run length	5.17531	3.24821				4.21176	1.36267				Run length	2.7	2			2.35	0.35
			N (number of motors)	197	266									N (number of motors)	103	132
		30	Run frequency	3.46017	2.69345				3.07681	0.542154			10	Run frequency	0.850785	1.07453			0.962656	0.111871
			Velocity	740.394	806.407				773.401	46.6779				Velocity	514.886	590.212			552.549	37.663
			Run length	5.50762	8.11942				6.81352	1.84683				Run length	2.3	2.5			2.4	0.1
			N (number of motors)	351	181									N (number of motors)	104	109
		50	Run frequency	2.67857	2.78078	2.69588	2.96429		2.77988	0.054701			20	Run frequency	0.381028	0.525825			0.453427	0.0723986
			Velocity	638.932	669.784	641.579	558.655		627.238	17.0995				Velocity	527.452	435.66			481.556	45.8957
			Run length	7.16	6.60067	14	8.18		8.98517	4.12004				Run length	1.1	1			1.05	0.05
			N (number of motors)	114	206	267	249							N (number of motors)	67	79
		100	Run frequency	2.70045	2.95886				2.82965	0.182727
			Velocity	636.857	590.841				613.849	32.5378
			Run length	4.72342	4.98351				4.85347	0.183907
			N (number of motors)	194	187
		500	Run frequency	2.0743	2.69231				2.3833	0.437001
			Velocity	531.55	512.805				522.178	13.2545
			Run length	3.62749	3.21694				3.42221	0.290303
			N (number of motors)	153	280
		1000	Run frequency	1.87008	1.3954				1.63274	0.335646
			Velocity	490.812	517.166				503.989	18.6351
			Run length	2.70948	3.8956				3.30254	0.838711
			N (number of motors)	114	119

## Sheet: 2H
				Plus	Minus		Raw		Plus	Minus
		0 nM MAP7	Average	20.3789	79.6211			Replicate 1	19.3548	80.6452
			Standard deviation	11.4017	11.4017			Replicate 2	9.52381	90.4762
								Replicate 3	32.2581	67.7419
				Plus	Minus		Raw		Plus	Minus
		10 nM MAP7	Average	92.5765	7.42351			Replicate 1	97.2222	2.77778
			Standard deviation	6.22216	6.22216			Replicate 2	95	5
								Replicate 3	85.5072	14.4928

## Sheet: 3E
			Control	Subtilisin	Kinesin			Control	Subtilisin	Kinesin			Control	Subtilisin	Kinesin				Control	Subtilisin	Kinesin
		FL	1.35113	0.889199	1.01697		∆MTBD	1.474	0.248429	0.812577		MTBD	1.52797	0.333303	0.195393		FL	Mean	1	0.695649	0.687134
			1.29947	0.889183	0.949944			1.43191	0.243049	0.784845			1.44963	0.331054	0.169897			SD	0.212947	0.126663	0.175181
			1.29225	0.876503	0.920739			1.34067	0.214067	0.770666			1.43671	0.326879	0.148187			N	163	86	92
			1.28637	0.872435	0.919024			1.24603	0.20137	0.749205			1.42063	0.324798	0.132959
			1.28325	0.86169	0.909158			1.19504	0.195715	0.718812			1.39297	0.324041	0.129249
			1.24195	0.849135	0.888832			1.1805	0.176092	0.715574			1.37729	0.313937	0.121042				Control	Subtilisin	Kinesin
			1.22632	0.841786	0.885609			1.17925	0.162526	0.695924			1.3662	0.312699	0.110776		∆MTBD	Mean	1	0.142959	0.490178
			1.20912	0.837176	0.870633			1.17645	0.162033	0.690686			1.33421	0.309661	0.104324			SD	0.290078	0.0593871	0.110722
			1.20433	0.824073	0.866072			1.17126	0.160439	0.656674			1.32173	0.308023	0.10257			N	243	71	138
			1.1983	0.797547	0.839188			1.14553	0.155643	0.648704			1.30458	0.301633	0.0958342
			1.17852	0.787528	0.834275			1.14276	0.139374	0.646329			1.29819	0.297295	0.086078
			1.14088	0.783658	0.831841			1.14211	0.136956	0.643187			1.2495	0.294796	0.0857748				Control	Subtilisin	Kinesin
			1.12978	0.78067	0.817571			1.09088	0.136814	0.640512			1.24442	0.293853	0.0833782		MTBD	Mean	1	0.27249	0.0504804
			1.11838	0.774288	0.809462			1.08134	0.133193	0.632129			1.23859	0.292946	0.0786383			SD	0.270833	0.0642416	0.0366284
			1.10946	0.770785	0.806709			1.05793	0.132833	0.615531			1.17524	0.28241	0.073805			N	198	79	105
			1.10616	0.753048	0.783827			1.03744	0.132001	0.611282			1.16507	0.281362	0.0678258
			1.09103	0.737053	0.773896			1.01809	0.130093	0.611159			1.1637	0.280038	0.0674263
			1.08918	0.734631	0.76638			0.99574	0.12656	0.606843			1.15533	0.273978	0.0660335
			1.0859	0.72915	0.764743			0.924076	0.120104	0.605786			1.12975	0.271182	0.0659801
			1.07237	0.728053	0.760514			0.897127	0.116004	0.599623			1.12103	0.267416	0.0644968
			1.06852	0.722241	0.718198			0.886994	0.112348	0.597596			1.0722	0.263858	0.0626149
			1.0404	0.7075	0.710762			0.848115	0.10674	0.585131			1.07122	0.259353	0.0623404
			1.035	0.684918	0.691213			0.840364	0.0991265	0.578376			1.06749	0.259159	0.0615319
			1.02904	0.665012	0.668606			0.829756	0.0967195	0.575828			1.06451	0.252212	0.0597712
			1.01211	0.65257	0.667031			0.808266	0.0958048	0.570315			1.04748	0.247256	0.0579608
			0.997522	0.642815	0.650066			0.775397	0.095193	0.562823			1.04401	0.243869	0.0538634
			0.975486	0.633355	0.63441			0.771683	0.094759	0.560392			1.04166	0.234542	0.052892
			0.970904	0.625387	0.630663			0.719433	0.0870149	0.559868			1.03236	0.232416	0.0522171
			0.95228	0.61754	0.629708			0.65188	0.0844166	0.558928			1.02443	0.230629	0.0486154
			0.948551	0.615533	0.629495			0.481527	0.0812017	0.552682			1.01601	0.224725	0.0473332
			0.948365	0.610336	0.618821			0.458469	0.0763207	0.548491			1.00327	0.222441	0.046255
			0.930661	0.607083	0.611469			1.55811	0.0707739	0.54738			0.99633	0.222122	0.0442635
			0.919132	0.599584	0.606074			1.43571	0.0626123	0.541825			0.992	0.217964	0.0423979
			0.918189	0.56132	0.604298			1.39633	0.0562949	0.541074			0.986461	0.216312	0.0422034
			0.914004	0.554236	0.603667			1.37625	0.0483124	0.536562			0.960673	0.212952	0.0414493
			0.906801	0.521823	0.601977			1.33252	0.0348496	0.535515			0.958625	0.210084	0.0401919
			0.884285	0.521464	0.590992			1.31228	0.310543	0.530067			0.939518	0.209178	0.0395818
			0.85699	0.50502	0.580949			1.25801	0.290388	0.525366			0.904658	0.179725	0.0382471
			0.849037	0.495277	0.566942			1.20821	0.269154	0.525232			0.899297	0.172418	0.0382338
			0.819181	0.493537	0.564567			1.20785	0.247648	0.521207			0.898315	0.166031	0.0353967
			0.81472	0.474628	0.550675			1.2064	0.238227	0.515831			0.892236	0.150759	0.0342747
			0.805666	0.954667	0.541138			1.19766	0.225338	0.512429			0.886711	0.144412	0.0320105
			0.781604	0.924063	0.530953			1.11725	0.213178	0.506682			0.883847	0.1431	0.0317598
			0.732643	0.911323	0.530005			1.09882	0.190328	0.502976			0.880529	0.428792	0.0294823
			0.7089	0.876197	0.510179			1.08574	0.186998	0.495138			0.878222	0.400524	0.0276091
			0.702812	0.850068	0.508069			1.08476	0.185268	0.490153			0.877664	0.387097	0.0248702
			0.701434	0.830015	0.426216			1.08136	0.185249	0.489268			0.877013	0.384699	0.0226461
			0.695766	0.820278	0.424019			1.06746	0.183333	0.487901			0.864924	0.38318	0.0224964
			0.690254	0.811895	0.419829			1.06407	0.179944	0.476723			0.853546	0.368471	0.0218291
			0.675613	0.808728	0.403643			1.03889	0.171926	0.476149			0.837674	0.367393	0.0201932
			1.30633	0.808419	0.296112			0.948315	0.168417	0.474906			0.821165	0.358197	0.01934
			1.28902	0.798748	1.22547			0.934722	0.166965	0.47421			0.805337	0.345459	0.0169929
			1.2701	0.793676	1.09966			0.900494	0.164035	0.472483			0.770145	0.334676	0.0167469
			1.26638	0.790216	1.00898			0.855141	0.155795	0.468595			0.752822	0.333614	0.0141272
			1.26071	0.777433	0.947599			0.804535	0.153274	0.467913			0.738784	0.327794	0.0125743
			1.24947	0.768436	0.938793			0.794298	0.151695	0.463911			0.725859	0.32655	0.00667323
			1.23537	0.757608	0.905832			0.7828	0.15162	0.463751			0.718093	0.324415	0.125607
			1.22748	0.746222	0.842861			0.774057	0.135327	0.455889			0.703863	0.321169	0.104769
			1.20518	0.733868	0.812047			0.767001	0.131061	0.452282			0.700762	0.319106	0.0870663
			1.1966	0.713608	0.810696			0.724425	0.124525	0.438291			0.673924	0.303663	0.0822594
			1.19594	0.710837	0.807728			0.720159	0.124155	0.416289			0.643903	0.300814	0.0814667
			1.19445	0.704367	0.802535			0.711714	0.121167	0.405565			0.640763	0.299998	0.0807402
			1.1817	0.702349	0.794719			0.642823	0.114308	0.399763			0.586151	0.295516	0.0776551
			1.16454	0.701522	0.787538			0.573374	0.113058	0.396965			0.579786	0.292679	0.073081
			1.16192	0.698592	0.76963			0.51729	0.100417	0.392818			0.513021	0.288778	0.0671756
			1.15813	0.693981	0.733177			0.421165	0.0941277	0.371402			1.39878	0.270353	0.0655639
			1.1501	0.664893	0.714209			2.04434	0.0906411	0.364894			1.30787	0.2627	0.061577
			1.13926	0.664184	0.692107			1.95709	0.0874492	0.361487			1.28114	0.253405	0.0522096
			1.1308	0.661409	0.688263			1.78686	0.0782054	0.348962			1.26164	0.246969	0.0485158
			1.1024	0.647267	0.686324			1.73404	0.0691616	0.335844			1.25616	0.241632	0.048472
			1.09827	0.629258	0.680489			1.69332	0.05135	0.329988			1.24804	0.236805	0.047878
			1.08481	0.626439	0.671378			1.6623		0.307338			1.22288	0.2255	0.0475361
			1.0088	0.609544	0.669844			1.6141		0.220515			1.19226	0.223333	0.0474241
			1.00107	0.606803	0.667242			1.60887		0.561399			1.18018	0.213481	0.0452875
			0.962137	0.603929	0.658712			1.55194		0.55401			1.1642	0.212846	0.0421401
			0.944836	0.591377	0.646963			1.44059		0.54713			1.16405	0.209485	0.0385612
			0.939557	0.583641	0.641185			1.43785		0.544241			1.15801	0.187433	0.0384405
			0.920378	0.578645	0.635734			1.39268		0.538853			1.15342	0.165593	0.0380207
			0.919632	0.574988	0.622441			1.36913		0.538833			1.1256	0.147775	0.0370975
			0.910177	0.561093	0.619565			1.3444		0.538634			1.11943		0.0329908
			0.905161	0.558964	0.612609			1.29129		0.537403			1.11113		0.0326461
			0.905117	0.54417	0.583976			1.27874		0.535744			1.09153		0.0315057
			0.895917	0.535608	0.576797			1.22789		0.535539			1.0643		0.0314502
			0.890471	0.437913	0.563813			1.20556		0.530593			1.02512		0.0282667
			0.888889	0.429957	0.544148			1.17076		0.529318			1.00534		0.0279327
			0.87893	0.399858	0.529583			1.16241		0.524629			0.973161		0.0268985
			0.854354		0.521545			1.13237		0.521187			0.964789		0.0268381
			0.830747		0.512452			1.12293		0.5188			0.93993		0.0263317
			0.781709		0.447637			1.11961		0.516166			0.939637		0.0250414
			0.779311		0.426974			1.11564		0.516108			0.932323		0.0226058
			0.779304		0.335533			1.10734		0.512682			0.894304		0.0221919
			0.748289		0.24343			1.09698		0.511885			0.879925		0.0218082
			0.735769					1.08269		0.502799			0.87502		0.0183832
			0.716737					1.07679		0.502623			0.831585		0.0179089
			0.653471					1.07087		0.500653			0.820487		0.0173694
			0.652434					1.05268		0.496424			0.801984		0.0163557
			0.638098					1.04926		0.496328			0.798502		0.0123834
			0.58976					0.996997		0.494805			0.790827		0.0105477
			1.34065					0.995738		0.489293			0.762911		0.00890968
			1.32916					0.98525		0.485546			0.664294		0.00882008
			1.32705					0.96882		0.481651			0.664029		0.0081306
			1.31991					0.921803		0.477617			0.659215		0.00566192
			1.31497					0.914518		0.472425			0.651272		0.00362951
			1.26687					0.902368		0.452824			0.624716		0.00347272
			1.25045					0.891754		0.451421			1.73596		0.00316206
			1.22					0.875906		0.450085			1.59765
			1.17197					0.872398		0.447805			1.51995
			1.16091					0.868769		0.444524			1.34694
			1.11458					0.836924		0.443317			1.34557
			1.09584					0.832301		0.44309			1.31742
			1.06986					0.825771		0.434375			1.26249
			1.05514					0.825432		0.431966			1.25005
			1.03981					0.81707		0.430852			1.23225
			1.00228					0.81285		0.429465			1.22658
			0.959855					0.797879		0.426582			1.19966
			0.94492					0.793903		0.418623			1.16891
			0.942631					0.790077		0.416883			1.15752
			0.869637					0.78165		0.4095			1.15183
			0.85353					0.780754		0.409025			1.14741
			0.83074					0.776918		0.404361			1.13986
			0.794135					0.760474		0.397691			1.13069
			0.77819					0.754233		0.394125			1.06379
			0.741323					0.750451		0.390034			1.04096
			0.740033					0.73297		0.389739			1.03251
			0.691177					0.730449		0.386695			0.984135
			0.670628					0.712673		0.366769			0.976497
			0.55495					0.698786		0.363609			0.940372
			0.548836					0.686474		0.355907			0.890293
			1.45306					0.686087		0.350745			0.858544
			1.4492					0.675656		0.343843			0.856894
			1.36466					0.674452		0.318737			0.846718
			1.32639					0.67178		0.309799			0.840542
			1.31521					0.666645		0.300685			0.835624
			1.2716					0.654032		0.296754			0.815256
			1.25286					0.640254		0.284367			0.74028
			1.20208					0.639692		0.274695			0.715633
			1.19721					0.618937		0.273564			0.701335
			1.16791					0.608203		0.240793			0.693577
			1.16266					0.604649					0.66641
			1.08672					0.560451					0.656364
			1.07159					0.548507					0.617078
			1.03069					0.545074					0.599697
			1.02168					0.511919					0.594521
			1.00969					1.73061					0.577756
			1.00587					1.72509					0.524467
			0.982599					1.5251					1.85408
			0.954138					1.48308					1.80038
			0.948084					1.45813					1.64448
			0.939479					1.41917					1.63456
			0.886424					1.38847					1.62641
			0.884942					1.3658					1.47546
			0.868201					1.3647					1.40601
			0.864808					1.32037					1.34626
			0.829018					1.3062					1.26578
			0.828503					1.30381					1.23719
			0.81681					1.28824					1.21605
			0.771016					1.28053					1.19599
			0.765688					1.25496					1.17919
			0.757476					1.2514					1.17877
			0.729385					1.24752					1.17504
			0.680274					1.22406					1.13473
			0.657856					1.21951					1.07161
			0.446227					1.21178					1.06414
								1.20544					1.05652
								1.20441					1.05171
								1.19241					1.02644
								1.18699					1.01988
								1.15676					1.01029
								1.15542					0.999734
								1.14601					0.98638
								1.13822					0.985931
								1.136					0.969697
								1.12524					0.936496
								1.11318					0.917056
								1.10588					0.880744
								1.09063					0.874535
								1.08269					0.871493
								1.07335					0.830703
								1.06418					0.8295
								1.05461					0.822418
								1.05357					0.799977
								1.04036					0.792152
								1.03919					0.787527
								1.03654					0.783067
								1.03157					0.776732
								1.02576					0.761141
								1.02257					0.755083
								1.01902					0.74258
								1.00943					0.73324
								1.00656					0.702116
								1.00598					0.676121
								0.999861					0.661335
								0.992286					0.62121
								0.989728					0.613662
								0.989012					0.605602
								0.987822					0.566529
								0.976688					0.543446
								0.951357					0.502822
								0.947533
								0.932552
								0.923589
								0.922118
								0.918937
								0.906491
								0.903113
								0.902179
								0.898457
								0.889097
								0.885744
								0.870983
								0.862955
								0.858123
								0.853469
								0.852327
								0.847632
								0.816185
								0.813628
								0.809091
								0.809051
								0.804136
								0.804073
								0.798907
								0.780801
								0.779733
								0.765758
								0.746446
								0.742985
								0.741733
								0.732054
								0.726039
								0.726013
								0.712883
								0.710268
								0.701298
								0.655895
								0.651221
								0.647906
								0.637206
								0.621251
								0.608936
								0.600413
								0.560103
								0.543406

## Sheet: 3G
			tau-MTBD/MAP7-projection (nM)	1	10	50	100	500
		Run frequency	Replicate 1	0.126518	0.365735	0.665031	0.372578	0.318336
			Replicate 2	0.123403	0.505737	0.585938	0.492376	0.333156
			Average	0.124961	0.435736	0.625484	0.432477	0.325746
			Standard Deviation	0.00220278	0.0989964	0.0559275	0.0847099	0.010479
			tau-MTBD/MAP7-projection (nM)	1	10	50	100	500
		Velocity	Replicate 1	793.117	810.398	384.442	219.64	174.536
			Replicate 2	911.032	614.56	489.433	346.701	149.406
			Average	852.074	712.479	436.938	283.171	161.971
			Standard Deviation	83.3785	138.479	74.24	89.8452	17.7697

## Sheet: 4B
			Longitudional Axis Step Size (nm)						Sideways Step Size (nm)					[MAP7] (nM):	0	36	360	900
		[MAP7] (nM):	0	36	360	900		[MAP7] (nM):	0	36	360	900		Number of Longitudional steps	437	580	502	331
			-36.1836	-93.1592	-102.1	-126.865			-23.7574	-45.2675	-54.983	-44.4897		Number of backward jumps	15	77	84	85
			-35.8577	-59.5996	-92.4743	-89.4415			-23.6547	-42.9851	-50.6055	-43.57		Number of Sideways jumps	43	145	195	181
			-25.1389	-39.5633	-81.0463	-85.9802			-22.6702	-39.9256	-47.2199	-42.3862		% Backward jumps	3.43249	13.2759	16.7331	25.6798
			-23.2108	-35.7279	-69.7942	-81.8314			-15.8216	-35.7722	-41.2906	-40.1084		% Sideways jumps	8.95833	20	27.977	35.3516
			-22.1111	-35.3594	-64.6962	-69.0079			-15.612	-33.9517	-36.0662	-37.8131
			-20.4028	-33.1215	-61.3835	-67.0068			-15.1557	-33.3755	-35.197	-36.1787
			-19.3072	-30.9972	-50.4806	-61.4066			-14.1915	-32.8218	-34.732	-34.4588
			-16.8382	-29.9143	-48.3557	-56.2967			-12.5773	-31.0133	-33.7586	-33.0564
			-16.4514	-29.107	-47.037	-49.782			-12.1759	-30.7542	-32.675	-32.3896
			-15.9439	-26.238	-46.8693	-48.7126			-12.0828	-30.0794	-32.0284	-31.7984
			-15.1211	-26.0663	-46.5156	-47.2308			-11.1202	-30.0389	-31.5502	-31.6525
			-13.3488	-25.7583	-43.9331	-46.9419			-10.2685	-29.3807	-29.1551	-31.0746
			-12.602	-25.692	-43.2206	-45.479			-10.208	-26.7347	-28.5909	-28.7516
			-12.3798	-25.1544	-42.8989	-40.7031			-9.8506	-25.864	-28.5627	-28.0878
			-8.54599	-24.1618	-34.6124	-39.7776			-9.04544	-25.2793	-28.0736	-27.3325
			5.86847	-23.6269	-34.6074	-39.1197			-8.83366	-24.0763	-26.8351	-26.0609
			6.48983	-23.3961	-32.5369	-36.1898			-8.80855	-21.2671	-26.6076	-25.889
			6.60588	-22.4598	-32.2862	-35.368			-8.37488	-21.2447	-26.0978	-25.8614
			6.81827	-22.3247	-31.8363	-34.2649			-8.20401	-21.0097	-25.8584	-24.8148
			6.93085	-22.1115	-31.8173	-32.1774			-6.47055	-20.8831	-25.5843	-24.7523
			7.01928	-21.8382	-31.7776	-31.7937			-6.25764	-19.7842	-25.3309	-24.1798
			7.29461	-21.6767	-31.0363	-30.801			3.26991	-19.4983	-25.0673	-23.9759
			7.42385	-20.8245	-30.6273	-29.4032			4.03861	-19.4237	-24.8469	-23.8906
			7.67639	-20.7049	-29.9894	-28.8192			6.70576	-18.2064	-24.572	-23.6744
			7.73647	-20.5738	-27.9533	-28.7615			7.52818	-18.1531	-24.051	-23.5089
			7.74011	-20.1609	-27.7005	-26.5289			7.80101	-17.831	-23.5781	-23.184
			7.83718	-19.7389	-26.0959	-26.4189			9.54009	-17.6973	-23.4786	-22.6952
			7.96094	-19.1942	-25.5197	-26.3735			9.91019	-17.6007	-23.1827	-21.863
			8.07276	-18.7005	-25.4948	-26.3197			10.038	-16.9075	-22.481	-21.6903
			8.08186	-17.2959	-25.072	-25.7054			11.5382	-16.8071	-22.3599	-20.5921
			8.23025	-16.6683	-23.8542	-25.4253			12.0312	-16.4297	-21.7982	-20.0032
			8.26734	-16.6568	-23.1989	-25.2116			12.1386	-16.2966	-21.7203	-19.8675
			8.49667	-16.2853	-23.1815	-23.9056			13.5797	-16.2825	-21.5687	-19.2429
			8.58403	-16.1934	-21.9941	-23.9003			14.8077	-15.5931	-20.752	-18.2977
			8.61182	-16.1381	-21.9575	-23.842			14.929	-15.1342	-20.559	-18.1711
			8.64856	-16.0739	-21.6259	-23.0808			15.2099	-14.9554	-20.1084	-18.0955
			8.8597	-16.0255	-21.0008	-22.7819			15.4419	-14.8726	-20.0205	-17.9918
			8.91666	-15.8871	-20.6719	-22.7125			16.1736	-14.2691	-20.0199	-16.6898
			9.22125	-15.8102	-20.5222	-22.5915			16.3947	-13.7473	-19.8851	-16.5658
			9.26909	-15.3235	-19.4855	-21.5329			17.0616	-13.6147	-19.7567	-16.4264
			9.28024	-15.1811	-19.402	-21.1185			19.5288	-13.2908	-19.5586	-16.2431
			9.29572	-14.9076	-18.1621	-21.0297			21.2379	-13.2807	-19.435	-16.1079
			9.51142	-14.8996	-17.6146	-20.6799			31.3805	-12.923	-19.2482	-15.2932
			9.55778	-14.7222	-17.4619	-20.3565				-12.5897	-19.2312	-15.131
			9.69746	-14.2373	-17.3115	-19.1297				-12.3865	-19.2087	-14.7748
			9.73712	-14.1011	-16.9438	-19.0625				-12.2317	-18.7062	-14.7481
			10.0675	-14.0595	-16.4664	-18.989				-12.1522	-18.6675	-14.6983
			10.1902	-13.9297	-16.3082	-18.7359				-11.8647	-18.4811	-14.6168
			10.2286	-13.6981	-16.297	-17.8009				-11.6	-18.2543	-14.6008
			10.2683	-13.5813	-15.5086	-17.7061				-11.1917	-18.1999	-14.5645
			10.3544	-13.2312	-14.8029	-17.2924				-10.9603	-18.0807	-14.1715
			10.3587	-13.1906	-14.7213	-17.1115				-10.9195	-18.0014	-13.9445
			10.3634	-13.009	-14.3374	-16.6366				-10.9018	-17.9569	-13.3914
			10.432	-11.7317	-13.521	-16.6231				-10.8536	-17.9244	-13.2752
			10.5978	-11.7168	-13.2932	-16.231				-10.8442	-17.3906	-13.1895
			10.6465	-11.6956	-13.1441	-16.0575				-10.5712	-17.373	-13.1608
			10.6866	-11.504	-12.9454	-15.6687				-10.1553	-17.1799	-13.1149
			10.7388	-11.4942	-12.9376	-15.5712				-9.88359	-17.0449	-12.6661
			10.7707	-11.2577	-12.8684	-15.3278				-8.9829	-16.7581	-12.4364
			10.7944	-11.0979	-12.8531	-15.0248				-8.51937	-16.7153	-12.362
			10.8112	-10.9354	-12.6768	-14.8226				-8.48454	-16.6579	-12.2766
			11.1398	-10.7795	-12.6498	-14.5835				-7.61008	-16.4491	-12.2465
			11.1675	-10.672	-12.4055	-14.2592				-7.12777	-16.3511	-12.0306
			11.2586	-10.1803	-12.3369	-14.1353				-7.04837	-16.3076	-11.7351
			11.3208	-10.0304	-12.3048	-13.7383				-6.85679	-15.501	-11.6329
			11.3296	-9.75827	-11.757	-13.6129				-6.85273	-15.0183	-11.2955
			11.351	-9.57496	-11.618	-13.2475				-6.81636	-14.5845	-11.2066
			11.4136	-9.11041	-11.4785	-12.9961				-6.55282	-14.4282	-11.1631
			11.532	-9.05789	-10.8899	-12.0652				5.25741	-14.0902	-11.0624
			11.6346	-8.63192	-10.7626	-11.8446				5.72359	-14.0197	-11.036
			11.6576	-8.33391	-10.4015	-11.7796				5.84995	-13.9801	-10.8299
			11.6859	-8.13825	-10.116	-11.3514				6.18798	-13.8534	-10.5747
			11.7054	-7.94455	-9.98494	-11.2558				7.49307	-13.7268	-10.1548
			11.7267	-7.86106	-9.66852	-10.9705				7.68492	-13.6767	-10.1144
			11.7307	-7.01953	-9.62947	-10.5309				8.29765	-13.5659	-9.95551
			11.8309	-6.36608	-9.49899	-10.4524				8.63088	-13.5039	-9.91106
			11.981	-6.35936	-9.0334	-10.1886				8.73021	-13.1741	-9.83511
			11.9882	3.52093	-8.71006	-9.47264				9.26751	-12.8403	-9.67187
			12.146	5.21658	-8.47695	-8.93265				9.30414	-12.5401	-9.45963
			12.1522	5.34445	-8.33025	-8.53411				9.60453	-12.2069	-9.25454
			12.2369	5.65529	-8.00937	-8.16229				9.71228	-12.1155	-9.17657
			12.2975	5.69367	-7.08524	-7.75807				9.71701	-11.801	-8.97063
			12.3185	5.9713	-6.83015	-7.5404				9.93579	-11.7843	-8.8717
			12.3771	6.07606	-6.62494	-6.56898				9.9983	-11.7593	-8.7907
			12.3772	6.08304	5.92235	-4.89245				10.0576	-11.7086	-8.78474
			12.3846	6.09031	7.019	6.03988				10.6362	-10.5145	-8.70679
			12.3941	6.11391	7.12002	6.55508				11.0302	-10.4292	-8.63461
			12.4028	6.38526	7.12421	6.92699				11.043	-9.74748	-6.82418
			12.4123	6.76006	7.82383	7.41016				11.1442	-9.61077	-5.0479
			12.4352	7.0175	8.14295	7.88091				11.502	-9.58036	5.04547
			12.461	7.02218	8.47134	7.95428				11.8389	-9.19684	5.90232
			12.4917	7.61624	8.88904	8.21807				12.2538	-8.89593	7.39182
			12.5822	7.6174	8.89203	8.415				12.323	-8.06275	7.48657
			12.5847	7.72518	8.90194	8.58912				12.4197	-7.23647	7.56503
			12.6087	7.82704	8.9149	8.668				12.6443	7.78023	7.67227
			12.6909	7.83212	8.92673	9.33662				13.1717	9.46477	8.40315
			12.7659	7.84069	8.97135	9.44369				13.2176	9.49805	8.41475
			12.8532	7.8732	9.71975	9.48316				13.2807	10.034	8.43969
			12.8614	7.92968	9.85775	9.55852				13.4296	10.335	8.76107
			12.8976	7.98962	9.88709	9.57262				13.469	11.2164	8.86814
			12.903	7.9925	9.90233	9.63219				13.5524	11.3865	8.87423
			12.9439	8.04537	9.94514	9.74246				13.8267	11.4207	8.88851
			12.9474	8.24638	10.0502	9.9452				13.9046	11.5165	9.37685
			13.0315	8.28952	10.1319	10.0184				14.2441	11.5411	9.50447
			13.1059	8.34223	10.1554	10.1771				14.3495	11.7073	9.84754
			13.1316	8.36664	10.2498	10.1792				14.5773	11.9469	10.1195
			13.1441	8.5052	10.286	10.3458				15.013	12.0343	10.349
			13.2256	8.69067	10.3067	10.3688				15.0855	12.2438	10.5216
			13.3294	8.77084	10.3833	10.4545				15.1259	12.3505	10.558
			13.3524	8.80892	10.4024	10.478				15.2584	12.5964	11.2305
			13.3803	8.83202	10.4929	10.6936				15.4242	12.6292	11.2885
			13.4138	8.92931	10.5977	11.4426				15.649	12.6927	11.3392
			13.4753	8.9592	10.6878	11.4769				15.659	12.7372	11.6272
			13.4895	8.97096	10.6939	11.5307				16.5158	12.7568	11.6808
			13.4971	9.15548	10.7144	11.6298				16.5456	13.0623	11.9057
			13.5138	9.26113	10.7258	11.9685				16.5613	13.1078	12.4533
			13.5146	9.27503	10.8073	12.0458				17.0869	13.2873	12.4836
			13.556	9.33257	10.8763	12.1309				17.9496	13.4231	12.9917
			13.5691	9.66141	10.924	12.3773				18.075	13.4605	13.0268
			13.5756	9.68466	10.981	12.3806				18.8358	13.6649	13.1288
			13.5759	9.68709	11	12.5595				19.5038	13.6935	13.1401
			13.5847	9.75634	11.0762	12.7048				20.5302	14.741	13.2409
			13.609	9.82044	11.0959	13.5179				20.6753	14.8427	13.3592
			13.6238	9.91593	11.1305	13.5914				21.1788	14.853	13.4538
			13.7011	9.9996	11.1722	13.6144				21.9599	14.9844	13.5152
			13.707	10.0442	11.1948	13.7237				22.4606	15.148	13.6221
			13.7235	10.099	11.2967	13.7916				22.6596	15.5422	13.6309
			13.7629	10.1119	11.3124	13.9688				23.1818	15.6422	13.9813
			13.8313	10.1315	11.3229	13.9998				23.4909	15.9242	14.3446
			13.8768	10.2643	11.3458	14.1292				23.5012	16.0063	14.5081
			13.9046	10.3993	11.4791	14.1446				24.5305	16.0563	14.9351
			13.9553	10.5022	11.5809	14.2133				25.3563	16.257	15.1858
			13.9841	10.5254	11.584	14.3807				26.5373	16.4588	15.4486
			14.021	10.6125	11.6001	14.459				26.6841	16.7333	15.4822
			14.0521	10.6629	11.6267	14.6186				28.1398	16.7599	15.4906
			14.0561	10.6872	11.6552	14.7385				28.3236	16.8201	15.5378
			14.1618	10.6921	11.6949	14.7656				28.8935	16.9598	15.9033
			14.1775	10.6947	11.7131	15.4876				28.9088	17.0424	16.1352
			14.1783	10.7255	11.7874	15.7498				29.0522	17.1002	16.2478
			14.1867	10.8782	11.8969	15.7987				29.5302	17.1585	16.4154
			14.2025	10.885	11.9341	15.9628				31.1382	17.4133	16.7318
			14.2164	10.8966	12.0476	16.2597				31.8642	17.4584	16.7894
			14.3321	10.9237	12.1143	16.6447				32.9107	17.6195	17.4414
			14.3361	10.9532	12.1171	16.9319				33.5647	18.2561	17.5176
			14.3426	10.9562	12.2838	16.9723				39.9126	18.6481	17.585
			14.3509	10.9893	12.3218	17.1458					18.9025	17.9691
			14.3831	10.9962	12.482	17.2245					19.2595	18.0819
			14.426	11.1095	12.4843	17.4678					19.5043	18.0901
			14.5471	11.1157	12.5279	17.7183					19.5469	18.2699
			14.5582	11.1609	12.5473	17.7985					19.6648	18.5965
			14.614	11.1934	12.5538	17.9609					19.8752	18.9739
			14.6681	11.3311	12.6386	17.9908					19.882	19.1375
			14.6714	11.3662	12.6616	18.0518					19.913	19.5461
			14.7585	11.3993	12.6645	18.0847					20.3564	19.9014
			14.763	11.4331	12.7125	18.0897					20.58	19.9877
			14.782	11.477	12.7358	18.1298					21.378	21.1768
			14.8139	11.4784	12.8475	18.352					21.5925	21.3532
			14.8764	11.4922	12.9524	18.6138					21.7684	21.3561
			15.0213	11.4939	13.1827	18.6612					22.1698	21.6219
			15.0303	11.5941	13.2108	18.9851					22.6339	23.2849
			15.0334	11.6127	13.2536	19.4697					22.8153	23.4179
			15.0425	11.7113	13.2801	19.7573					23.2262	24.0099
			15.0931	11.7337	13.3939	19.9213					23.3089	24.3185
			15.1696	11.8811	13.4508	20.0482					23.6742	26.5536
			15.2145	11.8837	13.484	20.1039					23.8429	26.6762
			15.3128	11.8961	13.5419	20.1621					24.9807	26.8495
			15.351	11.9147	13.6004	20.2166					25.0383	26.8885
			15.3547	11.9561	13.6227	20.5296					25.0939	27.586
			15.4951	12.0722	13.6518	20.5648					25.4047	28.2024
			15.5011	12.1263	13.6531	20.5985					25.807	30.125
			15.5721	12.156	13.7074	20.8112					25.9354	32.1919
			15.6507	12.2016	13.8007	20.9265					26.7952	33.6734
			15.6738	12.2163	13.8785	21.5022					26.9733	34.3048
			15.6807	12.2988	13.8878	21.6549					27.0936	34.3874
			15.6883	12.3202	13.9817	21.9429					28.5241	34.9643
			15.6889	12.3284	13.9872	22.0927					29.1321	36.2135
			15.6899	12.3316	14.0724	22.1358					30.022	37.7133
			15.7007	12.3334	14.1236	22.2296					30.156	39.0477
			15.708	12.4387	14.1959	22.3379					31.6079	40.649
			15.7277	12.4417	14.3267	22.4588					31.6866	41.3843
			15.7755	12.4544	14.3685	22.6952					32.223	41.5222
			15.796	12.4751	14.3695	23.017					33.2553
			15.7973	12.5122	14.42	23.1412					33.293
			15.8782	12.5468	14.5024	23.4965					33.5223
			15.908	12.5729	14.518	23.9067					33.8117
			15.9178	12.6153	14.5576	24.0149					35.0257
			15.9395	12.63	14.6124	24.2355					35.2026
			15.9489	12.6703	14.6373	24.4837					36.8412
			15.9634	12.6788	14.6676	24.5099					36.9677
			16.0041	12.838	14.6709	25.4443					37.2242
			16.0187	12.8547	14.6936	25.7567					38.0962
			16.1431	12.8956	14.7303	25.8828					39.2189
			16.1584	12.9028	14.7325	25.8837					40.3913
			16.1645	12.926	14.7845	26.2794					42.5976
			16.1717	12.9872	14.8817	26.5434					43.0022
			16.1719	12.9942	14.9003	26.734
			16.2477	13.0193	14.942	26.892
			16.295	13.0476	15.0468	26.9328
			16.2962	13.11	15.0845	27.1924
			16.2994	13.1126	15.0859	27.7877
			16.3135	13.2608	15.0936	27.7896
			16.3432	13.261	15.1599	28.4113
			16.4312	13.3071	15.1812	28.5673
			16.454	13.3246	15.3224	28.8043
			16.5251	13.4206	15.4095	28.9699
			16.54	13.4833	15.4368	29.1538
			16.601	13.5189	15.4378	29.7712
			16.6052	13.5798	15.5248	29.8024
			16.6142	13.5943	15.5865	30.2753
			16.6304	13.6159	15.6051	30.5563
			16.8062	13.6313	15.6227	30.5608
			16.8392	13.6336	15.6242	30.7023
			16.8468	13.6345	15.6735	30.7325
			16.9019	13.6379	15.7495	30.7902
			16.9124	13.6419	15.8227	31.3021
			16.9145	13.6689	15.8359	31.4254
			16.9616	13.6878	15.9042	31.5161
			17.0027	13.7083	15.9173	31.5471
			17.0036	13.7386	15.9484	32.153
			17.0417	13.7636	15.9558	32.2573
			17.0678	13.8652	15.9972	32.6178
			17.08	13.8731	16.0335	32.7952
			17.0981	14.0221	16.0533	33.0928
			17.1767	14.079	16.0564	33.8826
			17.1911	14.1257	16.1115	34.1087
			17.2135	14.1382	16.1842	34.2383
			17.2249	14.2996	16.2061	34.5042
			17.3256	14.4035	16.2109	34.5257
			17.3384	14.4551	16.2922	34.557
			17.3391	14.5587	16.3629	34.5886
			17.4537	14.5717	16.3759	34.8662
			17.4616	14.6414	16.4419	35.0429
			17.5008	14.6771	16.5147	35.6136
			17.5685	14.7562	16.6308	35.7112
			17.6154	14.7647	16.7478	36.5143
			17.6227	14.7762	16.7886	37.2622
			17.6338	14.8082	16.8437	37.2899
			17.657	14.8208	16.8957	37.4656
			17.7088	14.8445	16.9059	38.1486
			17.7299	14.8569	16.926	38.3718
			17.7606	14.8675	16.9294	38.5955
			17.7613	14.8681	16.9333	38.6547
			17.7665	14.9083	16.9362	38.9881
			17.8161	14.9566	16.9916	39.1167
			17.8225	14.9906	17.0777	39.1741
			17.8307	15.0056	17.1807	39.2171
			17.8329	15.0137	17.2005	39.2445
			17.8423	15.0463	17.2901	39.5359
			17.8713	15.0718	17.3449	39.7824
			17.8895	15.1008	17.3609	41.4676
			17.9067	15.1084	17.509	41.8509
			17.9138	15.1393	17.5576	41.9409
			18.0822	15.2193	17.6192	42.2429
			18.0987	15.2374	17.6534	43.0432
			18.1442	15.2522	17.6983	43.0914
			18.1498	15.2979	17.7077	43.4417
			18.1672	15.3298	17.8427	43.4837
			18.1986	15.3501	17.8827	43.5964
			18.2044	15.3695	17.977	43.7102
			18.22	15.3828	18	43.7215
			18.2319	15.3856	18.0315	43.8093
			18.2598	15.44	18.1854	43.8446
			18.2754	15.4653	18.1959	43.896
			18.2995	15.5124	18.2019	44.0862
			18.319	15.6719	18.211	44.0931
			18.3344	15.6901	18.3021	44.2123
			18.3623	15.7074	18.3534	44.7342
			18.4079	15.7146	18.3744	44.9505
			18.4668	15.7178	18.3877	44.9891
			18.4826	15.7588	18.4502	45.1097
			18.4853	15.7642	18.4637	45.5594
			18.5176	15.7784	18.5639	45.6578
			18.5599	15.8047	18.5683	46.1223
			18.5845	15.9363	18.6328	47.313
			18.6339	15.9678	18.7726	47.4851
			18.6957	15.9737	18.955	47.587
			18.7118	15.9745	19.0113	48.187
			18.718	16.0181	19.0151	48.8534
			18.7772	16.0413	19.0912	49.439
			18.8602	16.044	19.0996	49.528
			18.967	16.0534	19.1878	49.6976
			18.9728	16.0612	19.2282	49.7056
			18.982	16.1132	19.2952	49.7086
			19.0687	16.1512	19.5806	50.4166
			19.1566	16.1705	19.6686	50.5067
			19.188	16.2262	19.6803	51.8961
			19.1915	16.2466	19.7102	52.1206
			19.2159	16.2746	19.7351	52.4206
			19.2227	16.3687	19.7521	52.5354
			19.3141	16.3771	19.7951	52.5667
			19.3668	16.4126	19.7984	52.6149
			19.3679	16.4168	19.8538	53.4684
			19.4858	16.4675	19.9424	53.4845
			19.4921	16.5069	19.9576	54.622
			19.5229	16.6228	20.0706	54.8426
			19.556	16.6248	20.0803	56.2834
			19.6688	16.654	20.0856	56.6155
			19.6751	16.6563	20.3199	57.5133
			19.7192	16.6741	20.3789	57.6272
			19.772	16.6763	20.6447	58.6449
			19.8481	16.6845	20.696	59.7119
			19.8777	16.7607	20.7052	60.2623
			19.9466	16.8223	20.7817	60.8145
			19.9596	16.8272	20.7854	61.2569
			19.9987	16.8541	20.8428	61.689
			20.0121	16.9153	20.845	61.8059
			20.0443	16.9206	20.926	63.3128
			20.0889	17.002	20.9495	63.5043
			20.2096	17.0119	21.1196	65.2225
			20.3345	17.022	21.1471	66.2737
			20.3424	17.0868	21.196	67.569
			20.3439	17.0959	21.2236	68.5999
			20.3487	17.1007	21.244	69.4017
			20.3503	17.133	21.3325	70.5477
			20.3949	17.1499	21.3329	71.7558
			20.3964	17.1791	21.3445	73.2419
			20.4085	17.1815	21.468	73.4335
			20.4708	17.1977	21.489	75.698
			20.5554	17.2798	21.5591	82.4924
			20.5917	17.2835	21.6353	82.6145
			20.6297	17.2916	21.6398	83.4648
			20.63	17.3034	21.6941	84.073
			20.6851	17.4615	21.9786	85.6962
			20.7412	17.5907	22.0041	87.7156
			21.0107	17.6032	22.0719	89.659
			21.1075	17.6325	22.2426	89.8204
			21.1149	17.6575	22.3297	91.3226
			21.1766	17.6732	22.3363	96.1369
			21.3054	17.7214	22.4234	99.416
			21.3111	17.7416	22.4413	126.074
			21.3347	17.7675	22.4907	183.478
			21.4247	17.7942	22.5046
			21.4938	17.7944	22.52
			21.5185	17.8024	22.5486
			21.5372	17.9045	22.5892
			21.6018	17.9383	22.6102
			21.6209	17.9514	22.6477
			21.8107	18.064	22.688
			21.8257	18.0874	22.723
			21.8294	18.0972	22.7293
			21.8655	18.1081	22.7504
			21.8667	18.1513	22.8027
			22.0001	18.2483	22.8212
			22.0186	18.2633	22.9434
			22.065	18.3107	22.9947
			22.0784	18.3304	22.9979
			22.1918	18.3469	23.0458
			22.3309	18.3511	23.0697
			22.3432	18.3582	23.1363
			22.4828	18.388	23.1898
			22.5405	18.4084	23.3129
			22.5506	18.4106	23.4721
			22.5765	18.5056	23.4776
			22.635	18.5414	23.5929
			22.8213	18.5505	23.8682
			22.9466	18.5758	23.9004
			22.9594	18.6005	23.9284
			23.0529	18.6203	23.9756
			23.1083	18.6709	24.0214
			23.3066	18.6835	24.0323
			23.3443	18.7724	24.086
			23.3688	18.7935	24.1113
			23.6679	19.0407	24.4475
			23.7562	19.0431	24.4702
			23.991	19.0694	24.5698
			24.0408	19.0721	24.7237
			24.1702	19.1081	24.8468
			24.4305	19.1199	24.8785
			24.4823	19.1258	25.0646
			24.5774	19.2305	25.0999
			24.6576	19.2366	25.2521
			24.8319	19.2926	25.3226
			25.1048	19.3437	25.3903
			25.251	19.3752	25.4277
			25.2781	19.4202	25.5797
			25.3484	19.4435	25.9632
			25.3734	19.4781	25.9749
			25.4386	19.4951	25.9839
			25.9276	19.5302	25.9957
			25.928	19.6308	26.0271
			25.9548	19.7176	26.0278
			26.0169	19.7187	26.2452
			26.3114	19.7712	26.319
			26.4288	19.805	26.3431
			26.4402	19.8657	26.7345
			26.5485	19.8786	26.8383
			26.5666	19.902	26.8817
			26.6613	19.9149	27.1422
			27.0141	19.9165	27.3947
			27.0391	19.9238	27.5839
			27.384	19.9374	27.8184
			27.749	19.9552	28.4134
			28.2366	19.9728	28.7169
			28.2773	20.0357	28.8368
			28.3589	20.0401	28.8392
			28.8183	20.1053	29.245
			28.8436	20.1888	29.3104
			29.0047	20.2198	29.3527
			29.4041	20.2763	29.4994
			29.7018	20.3492	29.7428
			29.9608	20.3745	29.8538
			30.3243	20.4578	30.1417
			30.3367	20.5596	30.6705
			30.378	20.5995	30.6705
			30.5951	20.6009	30.8492
			30.8617	20.6175	31.0979
			31.0645	21.0273	31.6327
			31.5227	21.0553	31.6629
			31.7698	21.0572	31.7897
			32.4531	21.0645	31.9864
			32.9201	21.1826	32.249
			32.9948	21.2869	32.4396
			33.3518	21.4388	32.9409
			34.1169	21.4542	32.9448
			34.1896	21.4736	32.9723
			34.2385	21.4815	33.0952
			34.5008	21.518	33.1699
			34.6782	21.5563	33.3318
			34.7667	21.5627	33.3568
			35.7195	21.6188	33.3734
			36.6545	21.6642	33.5794
			40.3321	21.8439	33.6675
			42.3879	21.8645	33.8614
			42.7732	21.8648	34.2187
			43.1881	21.8999	34.476
			43.3268	21.9827	34.9019
			46.2465	22.0397	34.984
			46.7174	22.0785	35.1446
			48.3752	22.0917	35.1613
			54.3099	22.1237	35.2835
			57.363	22.1315	35.5064
			59.0169	22.2335	35.7576
			63.8961	22.3866	35.8047
			63.9992	22.6357	35.8252
			64.9262	22.6487	36.0564
			65.3874	22.8173	36.1759
			76.21	22.867	36.1804
				22.8945	37.168
				22.9081	37.7356
				22.9776	38.0024
				23.0146	38.2492
				23.0771	38.5185
				23.111	38.6762
				23.1306	38.8074
				23.1539	40.2829
				23.2144	40.5198
				23.2349	40.7422
				23.3898	41.7133
				23.4528	41.8858
				23.6575	42.0712
				23.6862	42.2457
				23.7569	42.972
				23.8202	43.0684
				23.8556	43.2865
				23.8891	44.2219
				23.9473	44.8753
				23.9525	45.1562
				24.0197	45.4149
				24.1283	46.2174
				24.1542	46.4289
				24.1788	47.7856
				24.3008	48.564
				24.4445	49.7431
				24.4784	50.1869
				24.5217	51.0028
				24.5901	51.3097
				24.6173	52.6039
				24.6586	53.0262
				24.8163	54.2513
				24.8555	54.4561
				24.9904	56.2345
				24.9943	57.3669
				25.0895	57.9556
				25.1092	58.0994
				25.2956	58.1488
				25.3058	58.7507
				25.4197	58.7717
				25.4834	58.9874
				25.5495	59.8435
				25.5553	60.252
				25.6196	61.6483
				25.6698	65.1066
				25.7286	66.0235
				25.7676	66.5496
				25.8748	67.1446
				25.9625	76.0392
				26.2003	76.0565
				26.2204	78.2418
				26.3149	81.0445
				26.5816	81.8116
				26.6695	81.8761
				26.8575	83.6396
				27.219	85.1137
				27.2469	85.6143
				27.4369	85.687
				27.4868	87.5598
				27.6508	89.3107
				27.9056	92.8488
				27.9699	95.5685
				27.971	132.53
				28.0052	138.833
				28.2994	246.384
				28.4298
				28.4372
				28.8178
				28.8328
				28.9169
				29.0474
				29.2682
				29.3232
				29.7002
				29.7212
				29.7511
				29.853
				30.1268
				30.2934
				30.3112
				30.504
				30.5854
				30.7058
				30.8067
				30.8413
				30.8419
				31.0271
				31.1772
				31.2057
				31.2799
				31.3454
				31.6433
				31.6522
				31.9477
				32.0204
				32.0307
				32.276
				32.3978
				32.4254
				32.9138
				33.2294
				33.4435
				33.9777
				33.9941
				34.034
				34.0587
				34.2481
				34.4316
				34.4651
				34.99
				35.1507
				35.6823
				35.7424
				36.0603
				36.2439
				36.3863
				36.7828
				36.8296
				37.0211
				37.5315
				37.6845
				37.8442
				37.9652
				38.0611
				38.6613
				38.6686
				39.1052
				39.1791
				42.8586
				42.8717
				44.1526
				45.2253
				45.5184
				46.4838
				47.8608
				51.2628
				53.8118
				53.9105
				63.1156
				63.3032
				63.8787
				67.1179
				94.9445

## Sheet: S6B
		[MAP7] nM		Replicate 1	Replicate 2	Replicate 3		Average	Standard deviation
		0	Run frequency	0.102124	0.116979			0.109551	0.0105037
			Velocity
			Run length
			N (number of motors)	5	7					*velocity and run length not reported as N was low
		2	Run frequency	0.686351	0.831438			0.758895	0.102592
			Velocity	806.37	728.532			767.451	55.0396
			Run length	2.7277	1.8616			2.29465	0.612425
			N (number of motors)	424	234
		5	Run frequency	1.3177	1.46999			1.39385	0.107688
			Velocity	689.935	712.349			701.142	15.8488
			Run length	3.3136	3.2465			3.28005	0.0474469
			N (number of motors)	109	290
		10	Run frequency	1.60398	1.31757	1.02629		1.31595	0.288849
			Velocity	593.233	530.657	633.861		585.917	51.9892
			Run length	4.582	3.506	4.3818		4.1566	0.572259
			N (number of motors)	232	117	178
		25	Run frequency	1.67963	1.42995	1.21997		1.44318	0.230113
			Velocity	452.599	469.468	551.42		491.163	52.8619
			Run length	3.4297	2.345	3.6258		3.1335	0.689864
			N (number of motors)	337	89	390
		50	Run frequency	1.49066	1.37454			1.4326	0.0821125
			Velocity	524.968	443.159			484.063	57.8475
			Run length	3.9967	3.1467			3.5717	0.601041
			N (number of motors)	249	415
		100	Run frequency	1.57638	1.95521			1.76579	0.267876
			Velocity	532.989	558.851			545.92	18.2872
			Run length	2.2566	3.3033			2.77995	0.740129
			N (number of motors)	852	1582
		200	Run frequency	2.32464	1.97704			2.15084	0.245788
			Velocity	517.496	519.586			518.541	1.47753
			Run length	2.8248	2.2538			2.5393	0.403758
			N (number of motors)	745	558
		500	Run frequency	0.93484	1.375			1.15492	0.31124
			Velocity	422.835	477.627			450.231	38.7436
			Run length	2.2915	2.309			2.30025	0.0123744
			N (number of motors)	369	528			448.5	112.43
		1000	Run frequency	0.935757	1.17626			1.05601	0.170059
			Velocity	381.421	412.007			396.714	21.6273
			Run length	1.8127	1.9456			1.87915	0.0939745
			N (number of motors)	349	453			401	73.5391

## Sheet: S6C
		(-) MAP7 Colocalization	(-) MAP7 Dynein Only	(+) MAP7 Colocalization	(+) MAP7 Kinesin Only
		-492.52	-530.372	109.967	357.95
		-1130.33	-592.612	185.559	402.786
		-362.52	413.015	208.914	407.704
		503.704	-1827.55	356.921	383.58
		-565.644	-953.803	62.6636	389.813
		358.195	-857.848	314.925	415.543
		-1247.27	-1199.03	474.074	366.133
		-632.105	-729.383	285.975	325.157
		-972.997	-358.601	336.687	237.037
		-418.05	-711.182	-187.941	408.257
		57.0859	-507.937	319.485	320.692
		-821.713	325.87	390.613	326.247
		-1307.53	-308.145	133.16	120.799
		-243.431	-510.546	224.573	383.774
		325.927	-446.465	283.723	303.264
		-1008.13	-471.272	287.424	414.815
		-829.684	-1125.88	120.937	226.567
		258.989	-1552.53	281.761	340.126
		-1565.61	-781.844	92.1407	432.683
		-132.578	-497.828	199.317	392.17
		-240.465	-319.92	75.807	340.082
		-278.417	-307.064	107.919	243.443
		-321.679	-467.288	277.491	303.393
		73.8285	-834.294	232.565	302.769
		-560.972	-525.484	268.321	271.284
		-1117.46	-373.434	304.548	191.887
		-270.914	-497.318	255.892	276.271
		-1905.08	-577.009	193.636	54.543
		489.12	-340.266	316.881	389.407
		-888.944	-230.261	307.508	374.999
		-641.145	-856.5	241.722	111.108
		-1274.9	-193.941	101.951	323.232
		-772.781	-1185.01	256.219	288.514
		-185.408	-115.363	275.217	223.106
		167.187	-663.359	66.1995	202.774
		-95.8791	-74.2502	363.293	385.82
		-924.905	-1752.38	157.657	277.071
		115.27	-1701.4	281.222	117.242
		190.786	-395.065	358.443	249.538
		-539.641	-599.564	96.2937	182.338
		-688.194	-1796.59	130.991	365.948
		-766.846	-726.226	347.911	296.296
		-1488.84	-667.132	278.59	233.485
		292.162	-1292.43	-165.918	419.272
		192.787	-363.794	421.908	246.683
		-1203.51	-747.385	342.387	331.317
		-27.3257	-1247.56	-54.3621	182.153
		-329.787	223.362	67.0264	412.21
		-1093.02	-1069.29	307.878	268.642
		-1257.93	-1214.65	185.511	212.134
		-863.615	-405.743	188.939	300.695
		-1298.77	-711.119	492.988	199.646
		-1868.41	856.329	259.615	184.651
		-869.136	-506.541	366.33	159.631
		-710.969	-46.0905	282.21	306.722
		-1591.49	-1384.1	395.07	54.9153
		-86.9847	-1547.32	52.6742	237.037
		-637.062	-1072.9	296.29	250.89
		-729.383	87.8508	187.659	329.225
		-630.4	-309.472	253.966	155.897
		-1210.11	-774.929	373.315	337.13
		-1888.54	-449.769	241.091	137.679
		-680.164	-487.763	336.435	280.525
		-1364.76	-1036.99	363.473	99.4003
		-235.904	-763.04	272.632	242.075
		65.8469	-1385.71	265.332	362.52
		-850.556	-924.26	161.616	275.099
		-667.931	-456.533	94.3843	264.894
		-53.0747	251.41	120.602	269.183
		98.3725	319.18	255.731	237.108
		-1650.6	-730.864	105.082	266.484
		-553.126	-1041.31	147.088	372.574
		-339.555	-1015.87	91.5991	329.717
		410.581	-393.439	224.884	224.43
		-1179.55	-630.557	130.615	275.132
		-266.664	-1298.76	179.105	328.695
		162.783	-133.725	146.884	319.085
		-1712.5	-805.862	391.467	242.427
		-2032.78	196.571	391.401	205.434
		322.036	-777.279	139.984	106.491
		69.7168	-294.672	362.978	72.9408
		829.731	-790.109	526.775	70.7588
		347.639	199.119	247.833	301.678
		45.6714	237.037	-316.089	333.539
		71.4306	-592.593	200.873	269.816
		-11.9314	-480.42	77.8342	28.731
		-640	-93.1246	127.302	177.789
		-805.915	-486.575	95.9492	230.357
		-664.534	-1049.34	207.035	366.595
		-72.4286	-2004.04	304.638	164.899
		-24.4323	-199.608	151.548	397.872
		-84.2746	-373.997	-46.2963	141.933
		-1087.52	-1485.42	350.502	321.722
		-97.4538	-132.884	62.6508	235.421
		-483.129	-814.851	-213.909	345.31
		-846.561	677.223	56.0996	443.495
		-1235.87	-1256.07	281.476	123.671
		308.881	418.276	86.4497	332.764
		-16.7602	-280.717	51.8764	278.661
		-80.2702	-476.796	180.601	258.102
		-199.327	-771.528	258.586	474.139
		-417.778	-393.95	285.957	250.588
		-721.886	-952.695	-909.472	95.736
		-641.394	-774.353	10.2073	259.005
		-87.7611	-190.348	243.437	114.284
		-287.831	-381.906	-553.086	466.898
		-1577.25	-440.186	285.365	346.9
		-1395.1	-309.986	16.3054	362.133
		-1443.02	-1055.77	-553.086	210.726
		-49.2493	-715.879	285.365	289.738
		-616.382	-1295.56	16.3054	211.178
		-2146.49	-393.084	286.299	402.835
		-724.515	619.972	339.026	95.2364
		-1167.81	-450.157	203.962	261.519
		-56.1957	-176.516	26.5224	592.628
		-1801.54	-154.871	70.8888	210.529
		-1136.41	-1195.51	-25.363	335.802
		-770.37	-121.213	146.812	175.584
		-671.605	-952.659	-1152.83	209.15
		188.235	-740.06	339.096	355.572
		376.17	-931.259	303.702	197.531
		-1442.78	-494.08	305.259	320.721
		-1760.69	-694.768	115.131	337.327
		-571.672	-592.567	165.913	165.16
		-1422.12	-1007.34	142.534	264.417
		-1216.46	-419.272	126.457	198.942
		-199.824	52.2868	24.2207	122.524
		-604.038	-470.642	49.7783	126.187
		-169.713	-592.605	199.786	164.204
		-49.2707	-724.267	222.904	91.1386
		-824.42	-395.062	190.227	127.633
		-215.085	-148.151	181.556	197.531
		245.202	-324.193	330.408	329.791
		-998.927	-1080.93	428.483	425.032
		-1081.81	-267.954	-26.8275	267.426
		-553.094	842.746	-237.037	248.695
		-1312.08	-191.096	272.154	366.33
		-911.168	-368.711	257.323	257.896
		-1618.04	-207.407	40.5065	281.481
		-192.083	-220.693	36.3398	123.259
		-1106.19	-488.874	172.701	243.561
		-1286.66	-250.977	49.3818	232.2
		-324.696	-336.281	12.012	395.062
		168.22	176.101	74.0644	451.499
		-689.42	-1086.43	114.615	424.373
		-804.393	-267.35		346.199
		-475.302	-343.283		170.37
		-777.753	-314.333		609.524
		-390.795	-820.576		326.727
		458.881	-252.824		294.979
		292.926	355.578		355.556
		-301.934			312.757
		-619.972			155.331
		-1208.83			244.444
		316.03			343.834
		-497.828			276.002
		-380.681			296.296
		375.118			197.531
		-928.415			215.488
		-502.488			149.104
		-681.682			158.025
		-406.349			186.408
		592.521			272.952
		99.4179			130.779
		216.416			434.568
		-198.454			422.544
		-501.396			283.558
		-256.302			275.269
		-839.758			258.586
		346.367			237.037
		-671.644			70.2332
		-639.872			259.612
		-29.3054			206.696
		67.4984			378.428
		40.6484			151.44
		191.262			577.778
		426.667			169.312
		474.074			430.409
		-447.451			528.775
		178.591			349.912
		-265.57			152.203
		-56.5125			173.545
		-247.113			385.185
		-222.847			199.458
		-970.142			340.263
		-631.74			455.111
		-583.669			370.37
		113.776			229.136
		-133.667			413.123
		224.12			355.556
		-99.8015			395.769
		108.056			245.834
		-92.1811			382.935
		-474.061			266.658
		-63.0495			309.986
		-14.6658			200.096
		417.625			204.341
		-632.67			414.815
		64.2			426.956
		-711.022			388.21
		-92.4942			340.741
		42.0907			444.389
		-228.747			273.911
		-67.7182			134.853
		-284.43			296.296
		-474.019			488.919
		-20.8274			254.005
					64.6465
					339.872
					200.013
					101.587
					301.867
					296.296
					183.172
					351.479
					365.294
					148.984
					170.174
					441.544
					250.966
					335.607
					183.424
					379.273
					397.864
					215.715
					163.556
					398.162
					202.843
					329.564
					280.088
					-357.986
					374.521
					-259.976
					214.685
					319.392
					291.336
					368.724
					234.114
					316.73
					122.361
					309.963
					357.562
					165.601
					240.198
					291.947
					169.741
					213.323
					344.791
					354.508
					285.158
					151.878
					395.062
					409.457
					16.3469
					291.143
					316.51
					261.23
					285.193
					295.319
					254.908
					193.081
					329.225
					323.342
					324.833
					172.83
					290.553
					272.25
					99.3616
					288.702
					328.329
					192.593
					123.54
					228.426
					357.712
					273.504
					111.713
					356.936
					364.186
					213.339
					318.541
					309.036
					102.127
					142.877
					335.423
					254.604
					284.85
					66.9596
					329.019
					215.837

## Sheet: S7C
		K490									K560
		[MAP7] nM		Replicate 1	Replicate 2	Replicate 3		Average	Standard deviation		[MAP7-N] nM		Replicate 1	Replicate 2		Average	Standard deviation
		0	Run frequency	2.89596	4.24649			3.57123	0.675263		0	Run frequency	0.880503	1.6721		1.2763	0.395801
			Run length	5.56665	9.93755			7.7521	2.18545			Velocity	860.681	743.405		802.043	58.6379
			Velocity	866.704	904.926			885.815	19.1113			Run length	8.6	8.4		8.5	0.1
			N (number of motors)	292	563							N (number of motors)	112	164
		5	Run frequency	2.69112	1.52027			2.1057	0.585427		25	Run frequency	0.523952	0.498292		0.511122	0.0128303
			Run length	5.41584	8.86965			7.14274	1.72691			Velocity	654.239	635.666		644.952	9.28671
			Velocity	888.151	892.609			890.38	2.22903			Run length	5.3	5.4		5.35	0.05
			N (number of motors)	264	268							N (number of motors)	98	70
		10	Run frequency	1.57407	1.72178	1.19732		1.49773	0.220814		50	Run frequency	0.387863	0.573225		0.480544	0.0926808
			Run length	6.84854	8.62285	7.43893		7.63677	0.737746			Velocity	611.533	527.032		569.282	42.2508
			Velocity	812.276	826.851	817.292		818.806	6.0457			Run length	5.6	6.1		5.85	0.25
			N (number of motors)	179	241	161						N (number of motors)	79	93
		20	Run frequency	1.23752	0.843591			1.04056	0.196965		100	Run frequency	0.197929	0.308036		0.252983	0.0550532
			Run length	4.34599	7.5375			5.94174	1.59575			Velocity	351.354	403.385		377.37	26.0155
			Velocity	798.16	804.498			801.329	3.16928			Run length	4.4	3.19		3.795	0.605
			N (number of motors)	126	178							N (number of motors)	52	69
		50	Run frequency	1.07841	0.926907	0.52008		0.841798	0.235747		500	Run frequency	0.161377	0.13832		0.149848	0.0115287
			Run length	3.34471	4.82941	5.07848		4.41753	0.765384			Velocity	218.862	131.56		175.211	43.6512
			Velocity	773.033	797.035	757.612		775.893	16.2212			Run length	2.8	2.32		2.56	0.24
			N (number of motors)	193	121	143						N (number of motors)	48	27
		100	Run frequency	0.454545	0.386461			0.420503	0.0340425
			Run length	1.78478	2.54688			2.16583	0.38105
			Velocity	762.633	654.091			708.362	54.2711
			N (number of motors)	51	98

## Sheet: S10A
	[∆MTBD] µM	0	1	5	14
	Replicate 1	0	54.5112	263.906	497.817
	Replicate 2	0	106.017	298.12	433.466
	Average	0	80.2643	281.013	465.642
	Standard Deviation	0	25.7532	17.1068	32.1755

[truncated: 5 more sheets: S10C, S11C, S11D, S13B, S13C]
